# Supplementary material for: Performance of deep-learning-based approaches to improve polygenic scores
Source: Nat Commun. 2025 Jun 2;16:5122. doi: 10.1038/s41467-025-60056-1 (PMC12130321; doi:10.1038/s41467-025-60056-1)
Supplement: Supplementary file 4 — Source Data [file 41467_2025_60056_MOESM4_ESM.xlsx]

## Sheet: Table1
Table 1
epistasis	additive	joint tagging effects	mitigation strategy	nonlinear vs linear (%)	t-test p
1	0	no	N/A	0.108951	7.2708e-05
1	0	no	SNP-dosage weighting	0.0947281	1.7486e-06
0	1	no	N/A	0.036659	4.37274e-10
0	1	yes	none	0.0163958	0.000272451
0	1	yes	SNP-dosage weighting	0.00238876	0.398305
0	1	yes	LD clumping + distance filtering	-0.0121124	4.40292e-11
0.33	0.66	no	SNP-dosage weighting	0.0281966	0.00011087
0.66	0.33	no	SNP-dosage weighting	0.0937997	5.71999e-05

## Sheet: Figure3
Figure3
SNP					SNP+Cov
pheno	linear	nonlinear			pheno	linear	nonlinear
EFO_0000183	1.631	1.747			EFO_0000305	1.006	1.047
EFO_0000305	1.485	0.956			EFO_0000712	0.06	0.06
EFO_0000712	0.362	0.421			EFO_0000756	1.226	1.242
EFO_0000756	1.341	1.056			EFO_0001663	0.908	0.863
EFO_0001663	0.87	0.851			EFO_0002892	2.13	2.097
EFO_0002892	0.921	0.515			EFO_0004193	0.952	0.951
EFO_0003871	2.03	2.107			EFO_0004286	0.869	-0.099
EFO_0004193	1.216	1.157			EFO_0009259	0.301	1.257
EFO_0004286	0.595	0.945			EFO_1001950	0.943	0.935
EFO_0005088	1.083	0.951			MONDO_0000376	0.98	0.998
EFO_0005570	0.388	0.679			MONDO_0001407	-0.211	-0.339
EFO_0009259	1.557	1.305			MONDO_0001657	3.416	3.845
EFO_1000354	0.504	1.11			MONDO_0002009	0.914	0.949
EFO_1001950	0.859	0.838			MONDO_0004641	-0.066	0.705
MONDO_0000376	0.663	0.774			MONDO_0004986	-0.285	-0.369
MONDO_0001407	0.459	0.573			MONDO_0005148	0.982	0.985
MONDO_0001657	-0.472	0.859			MONDO_0005575	1.216	1.222
MONDO_0002009	0.386	0.23			MONDO_0007576	0.703	0.703
MONDO_0002236	1.669	1.716			EFO_0004339	0.971	0.993
MONDO_0004641	0.61	0.551			EFO_0004465	0.349	0.203
MONDO_0004986	1.958	1.562			EFO_0004541	0.619	0.533
MONDO_0005148	0.484	0.586
MONDO_0005575	0.748	0.868
MONDO_0007576	0.888	0.932
EFO_0004339	0.955	0.96
EFO_0004465	0.733	0.838
EFO_0004541	0.954	0.983
